# Supplementary material for: Increasing Angiogenesis Factors in Hypoxic Diabetic Wound Conditions by siRNA Delivery: Additive Effect of LbL-Gold Nanocarriers and Desloratadine-Induced Lysosomal Escape
Source: Int J Mol Sci. 2021 Aug 26;22(17):9216. doi: 10.3390/ijms22179216 (PMC8431033; doi:10.3390/ijms22179216)
Supplement: Supplementary file 1 [file ijms-22-09216-s001.zip]

Archive with 1 entries (1 files):
- ijms-1342784-supplementary.pdf
